# Supplementary material for: A Modified Fatigue Life Prediction Model for Cyclic Hardening/Softening Steel
Source: Materials (Basel). 2025 Jul 11;18(14):3274. doi: 10.3390/ma18143274 (PMC12298996; doi:10.3390/ma18143274)
Supplement: Supplementary file 1 [file materials-18-03274-s001.zip]

Archive with 1 entries (1 files):
- materials-3665519-supplementary.pdf
